# Supplementary material for: Using Mindful Attention Awareness Scale on male prisoners: Confirmatory factor analysis and Rasch models
Source: PLoS One. 2021 Jul 13;16(7):e0254333. doi: 10.1371/journal.pone.0254333 (PMC8277060; doi:10.1371/journal.pone.0254333)
Supplement: S1 Data — (XLSX) [file pone.0254333.s001.xlsx]

## Sheet: mindfulness
age	edu	marital	child	time1	time2	sentrec	med	hosp	ill	cron	alco	drug	drugcat	metad	mind	GHQ1	GHQ2	GHQ3	GHQ4	GHQ5	GHQ6	GHQ7	GHQ8	GHQ9	GHQ10	GHQ11	GHQ12	MAAS1	MAAS2	MAAS3	MAAS4	MAAS5	MAAS6	MAAS7	MAAS8	MAAS9	MAAS10	MAAS11	MAAS12	MAAS13	MAAS14	MAAS15	ISI1a	ISI1b	ISI1c	ISI2	ISI3	ISI4	ISI5
37	8	2	2	19	120	1	1	1	2	2	1	3	4	2	2	3	3	2	3	3	2	3	3	3	3	0	3	6	6	5	4	5	5	5	4	5	4	5	6	6	5	4	4	4	4	4	3	4	4
28	6	2	0	3	12	0	2	2	2	2	1	3	4	2	2	2	1	1	1	2	1	2	2	2	1	2	1	6	5	3	2	4	1	3	4	4	3	4	3	5	5	3	0	0	0	1	1	0	0
50	12	2	0	34	211	0	2	2	2	2	1	3	2	2	2	2	1	1	1	2	1	1	2	2	1	3	1	6	6	6	5	5	6	6	6	5	6	6	4	4	6	6	2	0	0	2	1	1	1
38	6	3	1	4	48	2	2	2	2	1	1	3	7	2	2	3	1	1	1	2	1	1	1	1	1	1	2	5	5	6	1	1	6	6	4	4	4	6	4	2	5	6	1	1	1	2	2	2	0
40	6	2	2	7	217	0	1	2	2	1	1	1	0	2	2	3	2	1	1	3	1	3	3	3	3	3	3	5	6	5	6	6	6	6	6	6	6	5	6	6	6	6	4	4	4	4	3	4	4
33	8	3	1	19	240	0	2	2	1	2	2	3	4	2	2	2	2	2	2	1	2	1	1	1	2	1	2	4	4	4	4	4	4	4	4	4	4	4	4	4	4	4	3	1	3	3	2	3	3
28	16	1	0	50	38	0	2	2	2	2	1	1	0	2	2	2	1	0	1	1	0	1	2	1	1	2	1	3	6	4	3	1	4	2	3	4	2	3	4	2	5	3	3	3	4	4	4	4	4
38	12	2	1	66	232	0	2	2	2	2	1	1	0	2	2	3	1	1	1	0	1	1	3	1	1	3	3	4	6	2	2	1	4	4	4	3	6	4	4	2	2	5	4	3	1	4	2	3	3
35	12	1	0	4	48	0	2	1	2	2	2	3	3	2	2	3	1	1	1	1	1	2	2	2	1	1	1	2	6	5	3	4	5	4	5	4	5	4	4	4	4	6	2	1	0	2	0	0	0
31	8	1	0	53	245	0	2	2	2	2	2	3	2	2	2	3	1	0	0	1	2	0	2	2	3	2	0	5	5	5	4	3	6	5	5	4	3	5	6	5	5	4	2	2	3	2	1	2	2
40	8	1	0	18	120	0	2	2	2	2	3	3	7	2	2	2	2	2	1	0	3	0	0	0	3	0	3	5	6	5	6	6	4	1	6	6	6	6	6	1	6	6	3	0	2	2	3	2	1
37	8	1	0	48	62	3	2	2	2	2	3	3	3	2	2	2	1	1	1	2	1	2	2	2	1	2	1	5	5	4	5	4	2	4	4	5	5	6	6	4	6	6	1	1	1	0	0	1	0
34	14	2	2	2	36	2	2	2	2	2	1	3	4	2	2	2	1	1	1	2	1	3	3	0	0	2	1	6	6	1	1	6	6	1	4	5	6	6	5	4	4	2	0	1	0	0	1	1	0
42	8	2	0	15	360	0	2	2	2	2	1	3	4	2	2	0	2	1	3	3	3	0	0	0	1	0	2	6	6	5	4	5	5	5	4	5	4	5	6	6	5	4	4	4	4	4	3	4	4
39	16	2	0	67	230	2	2	2	2	2	1	1	0	2	2	2	0	0	0	2	0	2	2	2	1	2	0	4	6	5	5	5	6	6	6	5	5	4	6	5	5	6	0	0	0	1	0	1	0
28	12	2	0	7	360	2	2	2	2	2	1	1	0	2	2	2	1	1	0	3	1	3	1	2	1	3	1	4	6	5	5	4	5	3	2	5	5	2	5	2	5	2	2	1	3	2	2	1	2
38	12	2	2	5	39	0	2	2	2	2	3	1	0	2	2	3	1	1	1	3	2	3	3	2	2	1	1	6	6	4	5	4	4	6	6	2	6	5	6	2	6	6	4	3	3	4	4	4	4
47	12	3	2	98	12	0	2	2	2	2	1	1	0	2	2	2	0	0	0	2	0	2	2	1	1	2	1	6	6	6	5	4	4	6	6	6	6	6	6	5	5	6	0	0	0	0	1	3	0
41	16	2	2	5	33	1	2	2	2	2	1	1	0	2	2	2	1	0	0	2	1	3	2	2	3	2	3	5	6	1	1	1	1	6	6	5	1	6	6	1	2	6	2	2	0	2	0	2	1
43	9	1	0	4	18	1	2	2	1	2	2	3	2	2	2	3	1	1	1	3	0	3	2	1	3	2	3	5	5	4	6	4	2	4	5	6	5	4	5	2	5	4	3	3	2	3	3	3	3
34	12	2	1	4	295	2	2	2	2	2	1	1	0	2	2	3	2	2	1	3	3	3	3	3	2	3	3	6	6	4	4	2	1	5	4	2	4	5	4	1	5	4	2	1	3	3	3	3	3
34	8	2	1	3	60	0	2	2	2	2	1	1	0	2	2	2	0	0	1	2	1	2	2	2	0	3	0	5	6	4	5	4	6	1	6	5	4	5	6	5	6	6	0	0	0	1	1	0	0
30	12	2	0	5	42	0	2	2	2	2	1	1	0	2	2	1	1	1	0	3	0	3	2	2	1	3	2	6	6	1	6	4	3	4	6	4	3	5	6	4	6	4	1	2	2	2	1	1	2
44	6	2	2	5	107	4	2	2	1	2	1	3	7	2	2	2	1	1	0	2	1	2	2	2	1	2	1	2	2	1	1	2	1	4	4	4	2	3	2	1	3	6	4	2	0	3	3	3	3
33	12	2	0	53	203	2	2	2	2	2	3	3	7	2	2	1	1	1	1	3	1	2	1	1	1	1	2	5	6	4	5	4	6	6	5	3	5	3	4	2	4	5	1	2	3	1	3	2	2
39	7	3	0	43	285	2	2	2	2	2	1	1	0	2	2	0	2	1	0	1	1	0	2	0	3	1	1	2	6	1	4	6	1	4	3	5	3	4	2	4	6	5	3	2	3	3	4	2	0
38	12	2	1	50	307	0	2	2	2	2	2	1	0	2	2	0	0	0	0	0	0	0	0	0	0	0	0	6	6	6	6	6	5	6	6	2	2	2	6	4	6	6	0	0	0	0	0	0	0
41	6	2	3	8	360	0	2	2	2	2	1	1	0	2	2	2	0	0	1	1	2	3	3	2	0	3	3	5	6	4	5	3	6	5	4	5	4	3	4	6	4	4	1	2	0	1	1	1	2
40	8	2	1	8	83	5	2	1	2	2	2	3	1	2	2	0	0	0	0	2	1	3	0	0	1	2	1	4	6	2	4	1	1	1	1	4	4	4	4	4	4	4	1	2	1	2	1	1	0
52	8	2	3	7	48	1	2	2	2	2	1	3	2	2	2	2	0	1	0	3	2	0	0	0	1	0	3	5	6	4	5	6	6	6	5	6	2	5	6	6	6	5	2	1	0	1	1	1	1
42	8	1	0	60	250	0	1	2	2	3	3	3	7	2	2	2	1	1	0	2	0	2	1	3	1	3	1	3	6	5	1	2	6	5	6	5	3	6	5	2	4	5	1	1	1	2	1	2	1
40	12	3	1	2	120	0	2	2	1	1	3	3	3	2	2	3	2	1	2	3	2	1	2	2	0	3	1	4	6	4	1	1	4	4	4	4	5	5	6	2	4	5	2	2	3	2	2	2	1
52	6	2	2	2	38	1	2	2	2	2	1	1	0	2	2	2	1	1	1	2	1	2	3	2	3	2	1	5	6	5	5	6	6	5	1	1	1	6	6	4	1	2	2	2	0	2	2	1	0
38	8	3	0	3	46	3	2	2	2	2	1	3	4	2	2	2	1	0	1	2	0	2	0	0	0	1	0	6	6	5	6	6	6	6	6	6	6	6	6	6	6	6	0	0	0	0	0	0	0
33	6	2	2	5	240	0	2	2	2	2	1	1	0	2	2	2	1	0	1	3	2	2	2	2	0	3	2	6	3	6	2	6	3	6	3	6	3	5	3	6	3	6	0	1	1	0	0	1	1
50	18	1	1	3	120	0	2	2	2	1	1	3	7	2	2	3	1	1	1	1	0	2	2	1	2	1	1	6	6	5	5	5	4	6	5	6	6	1	6	6	6	6	2	2	2	2	2	1	1
36	6	2	1	3	120	0	1	1	2	2	2	3	7	2	2	0	2	1	2	2	3	3	2	3	3	3	3	2	4	1	2	2	1	1	1	4	1	3	4	1	5	3	4	4	2	4	3	3	4
53	12	2	2	72	120	0	2	2	2	2	3	3	2	2	1	2	1	1	1	2	1	0	2	2	1	2	0	6	6	6	5	5	4	4	5	4	5	5	6	3	4	6	2	1	1	1	1	0	1
56	11	2	3	5	22	1	1	1	1	1	1	1	0	2	2	3	1	1	1	3	0	3	1	0	1	2	1	5	5	5	5	4	5	4	5	5	4	5	4	3	5	6	3	1	2	3	4	1	2
50	6	2	1	8	60	1	2	2	2	2	2	3	7	2	2	2	1	0	0	2	0	2	2	0	0	2	0	6	6	6	6	6	6	6	6	6	6	6	6	6	6	6	0	1	2	0	1	0	1
36	18	2	0	60	238	0	1	2	2	2	2	3	7	2	2	1	2	2	1	0	1	2	3	0	3	2	3	5	6	1	1	1	5	5	5	5	6	1	6	1	4	5	3	2	1	2	3	2	1
28	7	2	0	5	129	2	2	2	2	2	2	3	2	2	2	3	1	0	0	1	1	3	2	3	1	0	3	5	6	6	4	2	3	4	5	4	5	2	2	1	5	6	3	2	3	3	2	2	2
34	8	1	0	84	300	0	2	2	2	1	2	1	0	2	2	0	1	1	2	1	3	0	1	2	1	2	1	5	5	4	6	3	6	4	5	6	6	4	5	4	5	6	1	0	0	2	1	2	4
33	8	1	0	24	197	0	2	2	2	2	2	3	7	2	2	3	2	1	3	3	2	3	3	2	3	3	3	2	1	1	1	1	1	5	3	1	1	1	2	1	1	6	4	4	4	4	4	3	4
45	12	2	2	21	203	0	2	2	2	1	1	1	0	2	2	1	1	1	1	0	1	2	0	0	1	1	1	5	5	5	5	5	2	5	6	5	6	4	6	5	5	6	1	1	0	2	1	1	0
30	12	2	1	13	211	0	2	2	2	2	2	1	0	2	2	2	1	1	1	1	3	2	1	2	1	3	3	5	6	4	2	5	5	5	5	6	6	6	6	4	4	6	1	1	1	1	2	0	1
54	8	2	2	67	60	0	2	2	2	2	1	1	0	2	2	3	1	1	1	3	1	3	3	3	1	2	1	5	6	5	4	5	5	5	4	4	5	5	5	5	4	4	3	3	1	4	1	1	4
54	12	2	2	14	120	0	2	2	1	2	1	1	0	2	2	3	0	0	0	2	0	1	0	0	1	0	0	6	6	6	6	5	2	6	6	2	6	6	6	6	6	6	2	2	2	2	0	0	0
49	6	2	0	112	78	5	2	2	2	2	1	1	0	2	2	2	1	1	1	1	1	0	2	2	1	3	1	6	6	4	6	6	6	3	5	4	4	4	6	5	5	6	2	2	2	2	3	3	1
42	12	3	1	130	275	1	2	2	2	2	1	3	1	2	2	2	1	0	1	2	1	2	1	1	0	2	0	5	6	4	4	6	5	4	4	2	5	2	6	2	3	4	3	1	2	3	2	2	3
37	12	2	2	20	207	0	2	2	1	2	1	1	0	2	2	3	1	1	1	3	0	2	2	2	0	1	1	2	5	2	5	4	4	4	4	4	3	3	3	1	1	2	3	2	1	1	3	2	2
49	8	2	0	60	192	2	2	2	2	1	1	1	0	2	2	2	1	1	1	1	1	1	2	2	1	3	1	6	6	4	6	6	1	4	5	4	4	4	6	5	5	6	2	2	2	2	3	3	1
33	12	1	0	84	215	0	2	2	2	2	2	1	0	2	2	2	1	1	1	2	1	2	2	2	1	2	1	6	6	6	6	2	6	6	6	6	6	5	6	4	6	6	1	1	1	1	1	1	0
48	6	2	0	3	21	1	2	2	2	2	1	3	2	1	2	1	1	1	1	2	1	2	1	3	1	3	1	4	6	2	4	6	6	5	5	4	4	4	5	4	3	5	2	3	0	3	3	2	3
46	12	2	1	50	273	0	2	2	2	2	2	3	2	2	2	2	1	1	1	2	1	1	2	1	1	3	3	4	6	4	4	2	4	2	2	3	2	2	5	1	5	5	2	2	2	2	2	1	2
25	8	2	2	25	199	0	2	2	1	2	2	3	4	2	2	3	2	2	3	3	3	2	3	2	2	2	2	5	4	1	3	3	1	3	1	1	3	1	1	1	1	1	3	2	0	3	2	1	2
36	14	2	0	73	120	0	1	2	2	2	3	3	7	2	2	3	3	1	2	3	2	0	2	3	1	2	2	5	6	6	4	4	1	3	2	4	2	1	6	1	1	2	4	4	4	4	3	4	4
26	10	1	0	52	247	1	2	2	1	2	3	2	1	2	2	3	1	1	0	3	2	3	3	3	1	3	1	5	6	1	1	1	1	4	5	4	4	4	6	1	4	6	4	4	4	4	4	4	4
40	8	2	1	2	58	2	2	2	2	2	1	1	0	2	2	2	1	1	0	2	0	2	2	2	0	2	0	4	4	5	3	5	3	5	4	4	2	4	5	4	4	5	2	2	2	1	1	1	2
42	12	2	1	67	242	2	2	2	2	2	2	1	0	2	2	2	1	2	1	0	3	0	2	3	1	1	1	5	6	2	5	4	6	5	4	3	5	4	6	6	6	4	4	3	0	0	4	2	3
34	7	3	0	60	29	1	2	2	2	1	2	3	3	1	2	3	3	2	1	3	1	0	1	2	2	0	3	5	4	2	2	5	1	6	2	2	1	5	6	5	4	5	3	2	0	4	4	3	3
46	16	2	1	84	37	1	2	2	2	1	3	3	7	1	2	2	2	2	0	3	1	1	2	1	1	1	1	5	5	4	2	4	1	2	5	4	5	2	2	2	3	3	1	0	3	3	2	2	0
42	8	2	1	71	66	1	2	2	2	2	1	3	3	1	2	1	1	2	2	3	3	3	2	3	1	3	1	5	5	5	4	5	5	5	5	5	6	5	5	4	4	5	2	2	2	1	1	2	2
40	12	3	1	100	107	2	2	2	2	2	3	3	7	1	2	2	1	1	1	3	1	2	2	2	2	2	2	4	5	3	4	2	4	4	2	2	2	2	5	4	4	5	0	0	0	2	3	1	1
39	12	2	2	87	212	0	1	2	2	2	2	3	7	1	2	3	1	1	1	1	1	1	2	2	0	2	1	4	5	2	6	4	1	4	5	1	4	3	4	3	2	4	3	3	3	2	2	2	2
40	10	1	0	120	6	4	2	2	1	2	3	3	7	2	2	2	1	2	1	3	1	3	3	0	1	3	1	5	4	2	2	1	5	2	2	5	4	5	4	2	4	5	3	2	1	3	3	3	4
43	6	2	3	7	15	2	2	2	2	2	1	3	7	1	2	2	1	1	1	1	2	2	2	1	2	1	3	5	5	5	5	5	5	4	5	5	4	5	5	5	6	5	1	2	3	3	2	1	1
51	18	2	2	7	12	8	2	2	2	2	1	3	7	1	2	2	1	1	1	3	1	3	3	0	1	2	2	4	5	5	2	2	5	4	2	1	4	4	4	2	5	6	1	3	3	1	2	2	1
38	12	3	1	125	24	5	2	2	1	1	3	3	4	1	2	3	1	1	1	3	0	2	1	1	2	1	2	2	2	4	1	2	4	4	3	4	4	1	5	2	2	4	3	3	4	4	4	4	4
63	8	2	1	170	100	0	2	2	2	1	2	3	2	2	2	2	1	1	1	2	0	2	2	1	0	2	1	5	6	5	2	1	4	5	6	4	6	6	6	5	6	5	1	2	0	3	3	4	2
58	8	2	2	4	18	4	2	2	1	1	2	3	7	1	2	3	2	3	3	3	3	3	3	3	1	2	2	5	4	2	2	2	2	2	1	1	1	2	1	1	4	5	3	3	3	3	2	2	2
45	12	3	0	98	120	0	2	2	2	2	4	3	7	1	2	2	1	1	1	1	1	1	0	0	0	0	0	5	6	6	4	2	6	6	5	5	6	4	6	4	5	6	0	3	2	2	3	1	0
42	6	3	2	40	37	7	2	2	1	2	3	3	3	1	2	0	1	2	1	2	2	1	1	2	3	3	3	5	6	5	6	4	5	4	5	2	3	4	6	4	6	5	0	0	2	1	1	0	0
46	12	3	0	58	31	4	1	2	2	2	1	3	2	1	2	3	1	1	1	2	1	2	1	2	1	2	1	5	5	5	2	2	4	5	5	5	5	5	5	5	5	5	2	1	1	1	2	2	2
36	12	2	1	3	207	2	2	2	2	2	1	3	2	1	2	2	1	1	2	3	1	1	2	0	3	1	3	4	3	2	5	4	6	2	4	5	2	1	6	4	6	6	0	0	0	1	0	0	0
39	12	2	1	114	9	1	2	2	1	2	1	3	2	1	2	3	1	1	1	3	1	2	1	1	1	1	3	4	5	5	4	2	1	3	4	3	4	5	4	2	4	5	4	4	4	4	0	4	4
29	12	2	1	6	12	0	2	2	2	2	3	3	7	1	2	1	2	2	1	2	1	1	1	2	2	1	3	6	4	6	6	4	6	6	4	5	6	5	6	4	4	6	2	2	1	3	2	2	2
38	12	1	0	61	28	0	1	2	1	2	3	3	7	1	2	2	1	0	1	1	3	2	2	0	1	0	1	5	6	5	4	5	5	4	5	5	5	4	5	4	4	3	0	0	2	1	3	2	1
47	8	2	1	83	69	5	1	2	1	2	3	3	2	1	2	2	1	1	1	2	0	2	2	2	1	2	1	4	3	5	5	1	2	3	3	4	4	3	3	4	4	4	3	2	3	2	3	3	3
39	12	2	1	9	75	3	1	2	2	2	1	3	7	1	2	3	1	1	1	3	1	3	2	2	2	2	1	4	6	4	4	2	5	6	5	5	6	6	6	4	5	6	1	2	1	2	3	1	1
41	12	3	1	83	7	1	2	2	1	2	3	3	2	2	2	2	1	0	1	3	1	2	2	1	1	2	0	6	6	6	5	5	6	6	6	5	6	4	6	6	6	6	0	0	0	0	0	0	0
51	10	2	1	140	121	0	1	2	2	2	1	3	2	2	2	2	1	1	1	2	0	2	2	2	1	2	1	6	6	5	6	6	5	6	6	6	6	6	6	6	6	6	0	0	2	1	2	3	0
43	7	1	0	53	262	0	2	2	2	2	1	3	7	1	2	2	1	1	2	2	1	2	2	2	1	3	2	4	4	1	5	3	2	6	4	5	6	5	6	6	6	6	2	0	0	1	2	1	1
39	7	2	1	96	286	2	2	2	1	2	3	3	7	1	2	1	0	2	2	0	3	3	3	2	3	3	2	3	2	4	5	3	2	1	4	5	3	5	5	4	3	2	4	4	4	2	4	4	3
51	6	2	3	96	198	1	2	2	1	2	3	3	7	1	2	3	1	1	3	2	1	1	2	2	1	2	1	4	4	1	5	2	1	6	4	4	5	6	6	6	6	6	2	0	0	2	3	2	3
48	7	2	2	6	14	2	2	2	2	2	1	3	2	1	2	2	0	0	1	0	2	0	0	0	0	1	1	5	5	6	2	3	1	2	5	5	4	4	6	1	6	4	2	3	4	4	1	0	2
32	6	1	0	94	15	6	1	2	2	2	2	3	7	1	2	3	1	2	0	2	1	2	2	3	2	2	2	5	1	4	6	3	5	2	4	6	4	5	3	5	4	3	3	4	3	1	3	0	1
42	8	1	0	8	36	1	2	2	2	2	1	3	2	1	2	2	1	1	1	2	1	2	2	2	1	2	1	4	6	5	4	4	6	6	4	6	6	6	4	2	6	4	0	0	1	1	0	2	0
35	12	2	0	36	306	1	1	2	1	1	2	3	7	1	2	3	1	0	0	3	0	3	2	1	2	3	2	4	5	5	3	2	1	1	3	1	4	1	1	4	4	2	4	2	4	4	2	2	3
41	12	2	1	34	265	0	2	2	1	2	4	3	7	1	2	2	1	1	1	2	1	2	2	0	3	2	1	5	6	5	4	1	6	5	4	5	5	4	5	4	5	5	0	1	3	2	2	3	2
42	6	2	2	8	38	4	2	2	2	2	1	3	7	1	2	2	1	1	1	2	1	1	2	2	2	2	1	5	4	4	2	3	4	4	4	4	4	4	4	4	4	4	2	2	1	2	2	3	3
43	12	3	1	5	41	8	2	2	2	2	1	3	7	1	2	2	1	1	1	2	1	2	1	1	2	2	1	5	6	5	5	5	4	5	5	2	5	5	6	3	5	5	1	1	1	1	1	1	1
27	8	1	0	32	146	2	1	2	2	1	3	3	7	1	2	3	2	0	2	3	1	3	1	2	3	2	3	4	5	3	2	1	6	2	3	2	5	6	4	4	3	5	2	3	3	3	3	3	2
43	8	2	2	84	383	0	1	2	2	2	2	2	2	1	2	2	1	1	1	1	1	1	1	0	2	2	1	4	5	3	3	2	4	4	2	2	2	2	5	4	4	5	1	1	1	2	1	2	2
40	8	1	0	23	11	2	2	2	1	2	2	3	7	1	2	1	1	1	1	3	0	2	2	1	1	2	2	4	4	4	2	4	4	2	4	3	4	4	4	5	4	3	2	3	3	2	2	2	3
45	10	2	2	32	267	0	1	2	2	2	2	3	7	1	2	3	2	3	2	3	1	3	1	1	1	1	3	5	4	4	4	1	4	6	4	4	4	4	4	2	4	6	3	4	4	3	3	4	4
47	14	1	0	121	6	1	1	2	2	2	3	3	7	1	2	3	1	0	1	3	1	2	0	0	1	2	1	4	5	4	5	4	4	4	6	4	5	5	6	2	5	5	2	3	3	3	3	3	0
31	6	2	1	22	41	1	2	2	2	2	2	3	7	1	2	2	1	1	1	3	0	3	2	3	2	1	3	5	6	1	1	1	6	1	4	1	6	1	6	4	4	4	4	2	3	3	2	2	2
34	12	1	0	70	230	1	2	2	2	2	4	3	7	1	2	1	0	0	1	3	0	1	1	0	1	0	1	6	6	5	5	5	4	5	6	5	6	4	6	4	6	6	1	1	1	1	1	0	0
41	6	2	2	6	63	3	2	2	1	1	2	3	7	1	2	3	1	1	1	3	1	3	3	2	1	3	1	4	6	4	3	4	4	4	5	4	4	6	6	4	4	6	3	3	3	2	3	3	3
34	12	1	0	58	242	1	2	2	2	2	3	3	7	1	2	2	2	1	1	3	1	3	3	2	2	2	1	4	3	5	1	2	6	5	5	4	2	2	2	1	6	6	2	3	2	3	4	3	4
39	12	1	0	78	231	0	1	2	1	2	2	3	7	2	2	2	1	1	1	3	1	3	3	2	1	3	1	5	5	4	5	6	4	5	4	4	6	4	6	4	4	5	1	1	1	3	1	1	2
52	8	2	2	114	99	2	2	2	2	2	1	2	1	1	2	2	1	1	1	2	1	0	0	1	1	0	1	6	6	5	5	5	6	6	6	5	6	6	6	5	6	6	0	1	1	1	1	0	0
32	8	2	0	36	180	1	1	2	1	2	2	3	2	1	2	3	1	1	2	2	2	2	2	1	1	2	1	5	4	4	5	5	4	4	5	4	4	3	3	3	4	3	2	2	2	1	2	2	2
27	7	1	0	6	39	4	2	2	2	2	2	3	3	1	2	2	1	1	1	2	2	2	2	0	1	2	1	4	6	4	4	4	6	4	4	4	6	4	4	4	4	4	1	1	1	2	2	1	2
50	7	2	2	60	90	4	2	2	2	2	1	3	2	1	2	3	1	1	1	3	1	2	2	2	1	3	3	1	4	4	6	2	3	1	4	6	4	6	6	4	2	6	1	0	1	1	0	1	1
37	7	1	0	43	273	2	1	2	2	2	4	3	2	1	2	1	2	1	1	2	1	2	2	2	1	2	2	5	6	5	5	5	4	5	6	5	6	4	6	4	6	6	1	1	1	1	1	0	0
30	12	3	1	3	360	0	2	2	2	2	2	1	0	2	2	3	2	2	1	3	1	3	2	2	3	1	3	5	6	3	3	4	1	2	3	2	2	3	4	1	3	5	4	4	4	4	3	3	4
32	12	2	0	53	246	0	2	2	2	2	1	1	0	2	2	2	1	0	1	2	1	0	1	0	1	2	0	5	6	6	4	1	6	6	4	6	1	1	6	6	6	4	1	1	1	1	0	0	1
36	12	1	0	100	49	2	2	2	2	2	2	3	2	2	2	2	2	1	2	1	1	1	1	2	2	1	1	4	4	5	4	3	5	3	4	4	4	3	4	5	3	3	1	1	1	2	3	2	1
40	16	2	0	29	83	0	2	2	1	2	2	3	2	1	2	1	2	1	2	2	2	1	2	1	2	2	2	5	3	4	3	4	5	3	2	3	3	2	3	1	1	3	2	1	3	2	3	4	3
50	6	3	2	213	7	2	1	2	2	2	1	3	3	1	2	2	1	1	0	1	1	2	2	2	1	3	0	5	6	4	4	6	3	5	4	2	1	3	6	5	6	2	2	2	2	2	1	1	1
43	16	2	0	5	40	1	1	2	1	1	1	3	2	1	2	3	3	3	3	3	2	3	3	3	2	3	3	6	2	4	3	2	2	2	4	2	2	2	5	5	5	5	2	2	2	2	3	3	2
36	6	1	0	111	19	0	2	2	2	2	1	3	7	2	2	3	3	0	0	3	0	3	0	0	1	2	0	2	5	2	2	2	2	5	6	2	2	6	2	2	6	6	3	3	0	4	4	4	4
48	12	2	1	140	21	2	1	2	1	2	1	1	0	1	2	0	0	0	0	0	0	0	0	0	3	2	1	5	6	6	6	5	6	5	5	6	4	6	6	6	4	6	0	0	1	0	0	0	0
29	10	3	0	60	90	0	2	2	2	2	2	3	7	1	2	0	3	3	0	2	0	0	0	2	1	2	1	4	4	2	3	5	4	3	4	3	6	3	3	4	3	5	1	2	2	2	2	4	3
27	8	1	0	57	31	0	2	2	2	2	2	3	7	1	2	1	1	1	0	1	1	0	0	1	1	2	1	3	6	4	4	6	5	5	5	6	6	5	6	5	1	1	1	1	3	2	2	2	3
50	6	2	1	250	59	0	1	1	2	1	3	3	7	1	2	3	1	2	3	3	0	3	0	3	0	2	1	5	1	1	2	6	1	6	1	1	1	2	1	2	6	1	4	0	4	2	2	3	4
60	12	2	3	119	20	5	1	2	2	1	2	3	2	1	2	1	2	1	2	2	2	1	2	1	2	2	2	5	3	4	3	3	4	5	2	3	3	2	3	1	1	3	1	1	1	1	1	0	0
46	6	2	1	65	257	14	1	2	1	2	4	3	7	1	2	2	0	2	1	2	2	2	2	1	1	1	1	5	5	5	4	2	1	5	5	5	1	5	5	2	2	6	1	1	1	2	3	3	3
41	12	2	0	40	260	3	1	2	2	2	4	3	7	1	2	2	1	1	1	2	1	2	2	2	1	2	1	5	5	5	6	5	4	5	6	6	6	6	6	5	6	6	1	1	1	2	1	1	1
43	12	3	0	24	67	2	1	1	1	1	3	3	7	1	1	2	3	2	2	1	2	2	1	1	2	1	2	4	5	1	2	2	5	4	3	2	4	5	5	2	5	5	1	1	2	2	3	1	1
33	12	2	2	25	272	1	1	2	2	2	1	3	7	1	2	2	1	1	1	2	1	2	2	2	1	2	1	4	5	6	5	4	5	5	5	4	5	4	4	4	4	6	1	2	1	2	1	1	1
37	12	1	0	34	38	3	1	2	1	2	3	3	7	1	2	3	1	1	1	3	1	3	2	2	1	2	1	4	2	3	2	2	1	3	4	3	3	3	3	2	5	6	3	3	3	4	4	1	3
42	6	3	1	123	82	0	1	2	2	2	2	3	7	1	2	3	2	1	1	1	2	0	3	1	1	0	1	4	3	1	3	2	1	2	2	2	1	2	2	2	2	1	2	1	4	3	2	4	4
42	12	3	0	6	14	2	2	2	1	1	2	3	7	1	2	2	1	1	1	2	2	2	0	2	2	2	2	5	6	6	4	2	6	6	5	6	5	4	6	4	6	6	2	1	1	2	3	2	2
32	8	2	1	36	180	1	2	2	2	2	2	3	4	2	2	2	2	0	0	0	2	0	3	2	1	1	0	4	5	2	6	5	5	6	2	4	3	4	2	1	4	6	3	2	4	4	4	3	4
45	12	3	1	144	360	0	1	2	2	2	2	3	2	1	2	2	1	1	1	2	1	3	2	0	1	2	1	5	4	4	2	2	2	2	2	1	2	4	5	3	4	5	1	1	2	2	1	1	1
38	7	3	1	34	76	8	1	1	2	2	2	3	7	1	2	3	2	1	1	3	1	3	2	2	3	0	3	4	5	2	5	5	2	5	6	5	6	3	6	1	6	2	4	3	2	3	2	3	3
48	6	2	1	32	105	8	2	2	1	2	3	3	3	1	2	1	1	1	0	2	0	2	2	2	0	3	0	6	4	6	6	4	4	6	1	6	4	4	4	4	2	4	0	1	0	0	0	0	0
46	6	3	0	72	90	0	2	2	2	2	3	3	7	2	2	2	2	1	1	0	0	3	0	0	1	2	1	5	6	6	4	5	4	5	5	6	5	5	6	6	5	6	1	0	0	2	1	0	0
48	7	3	2	31	131	0	1	2	2	2	3	3	7	1	2	1	1	1	1	1	1	3	2	1	2	2	2	5	3	4	3	3	5	5	2	3	3	2	3	1	1	3	2	1	3	2	3	4	3
37	12	3	0	84	6	4	1	2	2	2	2	3	7	1	2	2	1	0	1	3	1	3	2	0	3	3	3	5	6	5	5	2	1	5	5	5	5	3	6	3	5	2	2	2	0	3	3	2	3
34	9	2	1	8	64	0	2	2	1	2	2	3	2	1	2	0	0	1	0	2	0	0	0	0	0	0	1	6	6	6	3	4	4	6	6	5	6	6	5	4	5	6	0	1	0	0	0	0	0
38	12	3	0	84	9	0	1	2	2	2	3	3	7	2	2	0	1	0	0	2	0	1	1	1	1	2	0	4	6	5	6	4	6	5	3	4	4	4	6	6	5	6	2	2	1	1	2	1	2
33	12	2	0	28	103	1	1	1	2	2	3	3	7	1	2	3	2	3	3	0	3	3	3	3	3	1	3	6	5	2	1	5	1	5	5	5	6	6	6	5	6	5	3	1	3	4	1	3	3
38	12	1	0	61	27	4	1	2	2	2	2	3	7	1	2	3	1	2	1	3	1	2	1	1	1	2	1	3	4	3	4	2	5	4	2	5	4	3	6	2	5	1	3	4	3	2	2	2	3
32	12	2	3	42	53	4	1	2	1	2	2	3	3	1	2	2	2	1	0	2	1	3	1	0	2	0	3	5	5	4	4	3	2	5	4	4	5	4	5	2	4	5	2	1	2	2	1	2	2
27	6	2	0	5	16	2	2	2	2	2	2	3	3	2	2	1	2	1	0	3	0	3	2	2	0	1	0	4	3	2	6	1	5	4	6	4	3	4	1	4	4	4	0	1	4	2	2	2	2
49	7	2	2	14	26	3	2	2	2	2	1	3	7	1	2	2	1	0	0	2	1	2	0	0	1	0	1	6	6	4	6	3	4	4	4	6	6	6	6	6	6	6	1	1	0	1	0	0	0
40	8	3	1	73	20	4	2	2	2	1	2	3	7	1	2	3	1	1	1	0	1	3	2	3	2	2	3	4	6	2	5	2	5	4	2	4	1	2	4	5	2	3	3	2	0	3	2	3	2
39	11	2	2	85	213	3	2	2	2	1	1	3	7	1	2	3	1	0	0	3	0	3	2	2	1	2	3	5	5	5	6	6	5	4	5	4	5	4	4	4	4	3	2	2	1	2	2	0	1
47	8	1	0	30	37	0	1	2	2	2	3	3	7	1	2	3	2	2	1	2	1	2	2	2	1	2	2	4	5	2	3	3	2	2	4	3	1	3	5	3	3	3	4	3	4	2	4	4	4
43	6	1	0	140	168	1	2	2	2	2	2	1	0	2	2	1	1	1	0	3	1	2	2	2	3	1	1	5	4	5	4	6	2	2	5	2	5	5	6	6	6	2	3	3	3	1	4	4	4
31	8	3	0	66	125	0	2	2	2	2	3	3	7	1	2	2	2	0	0	2	0	3	2	1	1	0	0	5	3	6	1	1	3	5	4	6	3	4	6	5	4	6	1	2	4	1	1	2	1
36	12	1	0	23	275	0	1	2	2	2	2	3	7	1	2	2	1	1	1	1	2	2	3	0	3	1	1	3	5	3	1	5	4	5	5	3	6	2	6	3	4	6	2	1	3	2	3	1	0
25	12	2	1	2	27	2	2	2	2	2	2	3	3	1	2	2	3	0	0	2	3	2	0	0	2	2	2	5	6	6	2	4	5	6	4	5	6	5	6	6	6	6	1	0	0	1	0	0	0
32	9	3	0	17	125	4	1	1	2	2	3	3	7	1	2	3	1	2	1	1	1	3	3	3	3	2	1	4	4	4	4	3	1	1	3	5	4	4	4	4	4	4	2	2	4	2	2	2	3
47	8	2	2	25	273	0	1	2	2	2	1	3	7	1	2	2	1	1	2	1	1	1	2	2	1	2	2	4	5	2	4	4	1	4	4	5	4	3	5	4	5	5	3	2	2	3	2	2	3
38	7	2	2	22	233	0	1	2	1	2	3	3	7	1	2	2	1	1	1	3	0	1	2	3	1	3	1	4	3	4	2	2	1	2	5	4	5	4	3	4	1	3	3	2	2	2	2	3	1
35	6	2	1	74	18	2	1	2	2	2	2	3	7	1	2	3	3	2	3	3	3	3	3	3	3	3	3	2	2	1	3	2	2	2	2	2	2	3	3	2	2	2	3	3	3	4	4	4	4
32	11	2	2	2	19	1	2	2	2	2	2	3	2	1	2	3	2	2	2	3	2	3	0	0	2	1	2	6	5	2	5	6	5	5	5	4	6	4	4	4	4	5	3	3	3	4	3	1	3
24	14	1	0	4	10	0	2	2	2	2	2	3	2	1	2	3	0	1	0	3	1	1	0	0	1	0	3	5	6	5	5	5	6	6	6	5	5	4	6	5	6	5	0	0	1	1	0	1	0
36	12	2	1	108	360	1	2	2	1	1	3	3	7	2	2	3	3	2	2	3	0	0	0	0	1	0	3	4	6	1	6	5	1	1	1	6	1	6	1	1	2	2	0	2	4	4	4	4	4
41	6	3	1	204	180	0	1	2	1	2	1	3	2	1	2	2	1	1	0	1	1	2	2	2	0	2	1	4	6	4	4	6	2	4	6	3	4	5	6	1	3	5	4	3	4	3	1	2	2
44	7	2	0	82	216	0	1	2	2	2	1	3	2	1	2	2	1	1	0	1	1	2	2	2	0	2	1	4	5	5	5	4	4	5	5	4	5	4	6	4	5	4	2	1	1	2	1	1	2
42	8	2	1	57	12	6	2	2	2	2	1	3	7	1	2	2	1	1	0	1	1	1	0	0	1	0	2	6	6	5	5	4	6	6	5	4	6	5	6	5	6	6	0	1	1	2	2	1	0
41	8	2	2	23	275	0	2	2	2	2	2	1	0	2	2	3	1	1	1	1	2	2	1	2	1	3	3	5	6	4	2	5	5	5	5	6	6	6	6	4	4	6	2	1	1	1	2	0	1
39	7	1	0	3	12	0	2	2	2	2	1	3	3	1	2	1	2	2	2	1	2	1	1	1	2	1	3	6	6	6	6	6	6	6	6	6	6	5	6	5	6	6	1	1	1	2	3	4	3
32	8	1	0	3	12	5	2	2	2	2	3	3	7	2	2	0	2	1	3	0	3	0	0	0	2	0	1	5	5	1	1	1	4	1	6	6	5	1	1	1	1	5	3	3	4	4	4	3	4
26	8	3	2	3	12	0	2	2	2	2	1	3	1	1	2	0	3	3	3	0	1	2	2	2	3	2	3	6	6	3	6	6	6	6	6	5	6	6	6	6	6	6	1	1	2	1	1	1	0
29	7	1	0	4	12	0	2	2	2	2	2	1	0	2	2	3	1	0	1	3	1	3	3	2	1	2	1	4	4	2	4	4	2	4	6	4	4	4	4	2	2	4	3	3	3	4	3	3	4
41	8	2	2	3	12	1	2	2	2	2	1	3	7	1	2	1	1	1	1	1	1	1	2	2	2	2	2	6	5	6	5	6	1	5	2	3	6	3	5	4	5	3	0	1	0	0	1	3	0
30	6	2	0	5	12	3	2	2	2	2	1	3	4	2	2	3	1	0	1	0	3	3	1	3	0	2	2	6	6	4	4	5	4	3	5	4	4	5	5	4	5	4	2	2	1	2	2	1	3
53	6	2	3	6	12	1	2	2	2	1	1	1	0	2	2	3	1	0	0	3	0	3	2	2	1	3	3	4	4	2	4	4	2	4	6	4	4	4	4	2	2	4	3	3	4	4	3	3	4
32	6	1	0	4	12	11	2	2	2	2	2	3	7	1	2	0	1	1	3	1	2	2	1	0	0	2	0	6	5	3	3	2	5	2	3	5	6	4	5	4	4	6	0	1	0	2	1	0	3
37	6	1	0	6	12	0	2	2	2	2	1	3	7	1	2	0	1	1	0	3	2	3	0	1	3	1	0	5	5	5	6	5	4	4	5	6	5	5	5	5	5	3	0	0	0	1	1	0	3
28	6	3	0	3	12	2	2	2	2	2	1	3	3	2	2	2	1	0	1	2	1	1	1	3	1	2	0	6	6	6	6	5	2	1	2	3	6	4	6	4	6	4	4	4	4	2	2	3	3
28	6	2	1	6	12	1	2	2	1	1	1	3	3	1	2	0	1	1	1	2	0	2	2	0	0	1	4	5	6	5	4	4	6	6	4	4	6	5	6	4	4	4	1	2	0	2	2	1	1
32	8	1	0	3	12	2	2	2	1	2	2	3	7	1	2	3	1	0	0	2	1	0	0	0	2	3	1	6	6	4	1	1	6	5	6	5	6	4	6	4	4	5	0	3	0	2	0	0	3
22	6	1	0	13	12	2	2	2	2	2	2	3	3	1	2	3	3	1	0	3	0	3	3	3	1	3	3	6	6	2	6	6	6	1	2	2	1	2	2	1	4	4	4	4	4	2	2	3	3
43	6	2	2	4	12	0	2	2	2	2	2	3	7	1	2	2	1	1	1	1	1	2	1	2	2	2	1	6	6	5	2	2	2	2	4	5	4	4	4	4	4	4	1	1	2	2	1	2	1
61	8	2	3	4	12	1	2	2	1	1	2	3	7	1	2	2	1	1	1	3	1	3	0	0	2	3	2	5	6	4	4	6	5	4	6	6	1	5	6	4	6	6	0	1	0	1	0	0	0
50	14	2	2	6	12	1	2	2	2	2	1	3	7	1	2	2	1	1	1	2	1	2	2	2	1	2	1	5	6	5	6	5	5	5	6	6	6	5	6	5	6	6	1	0	1	1	2	0	0
39	12	2	3	3	12	0	2	2	2	1	1	1	0	2	2	0	1	1	1	3	1	2	1	1	1	1	1	5	6	5	6	4	3	4	5	5	4	5	6	5	4	6	0	0	0	2	1	1	1
37	7	1	0	3	12	2	2	2	2	2	1	3	4	2	2	2	1	1	1	1	0	1	3	1	1	1	1	4	5	4	4	2	6	5	4	3	2	6	5	1	2	4	3	3	2	3	3	2	3
28	8	2	1	4	12	2	2	1	1	2	3	3	7	2	2	3	3	3	3	0	3	0	3	3	3	3	3	4	1	1	1	1	1	1	1	1	1	1	1	1	1	1	4	4	4	4	4	4	4
28	6	1	0	3	12	2	2	2	2	2	2	2	1	1	2	2	1	0	1	3	0	3	0	0	1	0	3	5	6	4	6	4	6	4	5	3	6	4	4	3	5	3	1	1	2	3	3	1	2
31	8	2	0	3	12	3	2	2	2	2	1	2	1	2	2	2	1	0	1	3	0	3	0	0	1	0	3	5	6	4	6	4	6	4	3	5	3	5	5	5	5	4	1	1	2	3	3	1	2
46	12	2	2	9	12	0	2	1	1	1	2	3	7	1	1	3	2	2	3	0	2	3	0	2	3	0	3	5	6	5	4	5	6	5	4	2	1	6	5	2	5	5	3	3	2	4	3	3	3
43	6	2	0	3	12	1	2	2	2	2	1	3	7	2	2	3	3	2	3	2	1	2	2	2	1	2	1	3	3	4	4	3	4	4	4	4	4	4	4	3	4	4	2	3	2	2	2	3	3
36	12	2	0	4	12	0	2	2	1	1	2	3	7	2	2	2	2	2	0	3	0	3	2	0	1	2	2	5	5	6	6	6	4	6	5	6	4	5	5	5	5	5	1	0	1	2	2	0	0
33	8	1	0	3	12	5	2	2	2	2	2	3	7	1	2	3	2	1	1	3	2	3	0	3	2	3	3	5	4	4	4	4	4	4	4	2	4	4	4	4	4	4	1	1	2	3	3	1	2
45	8	2	2	3	12	0	2	2	2	2	1	1	0	2	2	2	1	0	3	3	2	3	2	1	0	2	3	6	6	6	6	4	6	4	5	4	3	3	4	4	6	4	4	3	2	2	0	0	4
29	8	2	0	6	12	0	2	2	2	2	2	1	0	2	2	3	1	1	1	3	1	2	2	2	3	1	2	5	6	5	6	5	3	6	6	4	6	5	6	4	6	6	2	1	1	2	1	0	1
42	12	2	1	4	12	2	1	1	2	2	2	3	2	1	2	3	1	1	0	3	0	3	1	3	3	3	3	4	6	2	2	1	5	2	4	2	1	3	4	2	5	2	4	3	0	4	4	3	3
43	7	2	2	4	12	0	2	1	1	1	1	3	2	2	2	3	3	2	3	0	3	0	2	1	0	3	3	2	2	1	1	2	1	2	6	5	4	1	6	2	2	4	4	1	4	3	4	4	3
28	8	1	0	3	12	0	2	2	2	2	2	2	1	1	2	2	1	1	2	2	1	3	3	2	1	2	3	5	4	6	4	4	4	4	4	4	4	4	2	4	4	4	1	1	2	3	3	1	2
36	7	2	1	5	12	0	2	2	2	2	1	1	0	2	2	0	3	3	3	0	0	0	0	0	3	0	3	5	6	6	1	6	6	6	6	6	5	6	6	6	6	6	0	0	0	2	0	0	0
36	8	2	0	3	12	0	2	2	1	2	1	1	0	2	2	0	1	2	1	0	3	0	1	2	3	0	3	4	6	2	6	1	5	2	4	6	2	6	4	1	6	5	4	2	3	3	1	3	4
28	14	2	0	3	12	2	2	2	2	2	1	3	2	2	2	2	1	0	0	1	0	0	1	0	2	1	0	6	5	4	5	6	6	5	4	4	6	5	6	5	6	6	2	2	2	0	1	2	0
33	7	1	0	6	12	1	2	2	2	2	1	2	2	2	2	2	1	1	1	0	1	0	0	2	1	2	1	6	6	5	5	5	5	2	4	5	5	5	5	5	5	2	2	2	1	2	3	1	1
37	12	2	1	7	12	0	2	2	2	2	2	1	0	2	2	0	1	1	1	2	1	2	2	1	1	2	1	6	6	5	4	6	5	6	6	5	6	5	5	4	5	6	1	1	1	2	1	0	0
25	8	1	0	15	12	0	2	2	1	2	2	1	0	2	2	2	0	1	0	2	0	2	3	2	0	2	0	6	5	6	5	6	5	6	5	6	5	6	5	6	5	6	1	0	1	3	1	2	1
41	8	1	0	4	12	9	2	2	2	2	2	3	2	1	2	0	2	2	1	2	1	3	3	3	2	3	2	2	2	1	2	1	1	1	2	2	2	3	1	1	2	1	3	3	3	3	3	3	4
38	14	2	1	4	12	0	2	2	2	2	1	1	0	2	2	2	1	3	1	3	0	2	0	0	2	0	2	5	6	6	5	1	5	2	5	5	5	2	6	5	6	6	3	2	2	3	3	2	2
48	12	2	2	3	12	2	2	2	2	2	3	3	7	1	2	3	2	1	1	3	1	3	3	3	1	2	1	5	5	4	6	5	3	3	5	5	4	3	5	4	4	3	4	4	4	2	2	3	3
44	18	2	0	6	360	0	2	2	2	2	1	1	0	2	2	3	1	2	2	3	1	3	3	3	3	3	3	5	6	5	4	4	6	4	2	4	5	5	4	5	2	2	2	2	0	2	2	4	2
44	8	1	0	4	12	5	2	2	1	2	2	3	7	1	1	2	3	1	2	0	2	2	0	3	1	1	2	6	6	6	6	4	6	4	5	4	3	3	4	4	6	4	4	4	4	2	0	0	4
28	12	2	0	6	12	0	2	2	2	2	1	1	0	2	2	2	2	3	3	0	2	3	2	1	3	1	0	5	4	3	5	3	4	6	1	2	3	5	5	4	1	1	1	0	2	2	1	2	2
43	6	2	1	3	12	7	2	2	1	2	1	3	2	1	2	3	3	3	3	0	3	0	3	3	3	3	3	4	1	1	1	3	6	6	6	6	2	6	6	6	6	6	1	0	1	2	1	0	0
35	8	1	0	3	12	0	2	2	2	2	2	3	7	1	2	2	1	3	3	1	3	2	2	2	3	0	3	5	6	6	5	6	6	5	4	5	4	3	5	4	6	6	1	2	4	2	3	2	1
37	12	1	0	3	12	3	2	2	2	2	1	3	7	1	2	3	0	0	1	3	1	3	1	3	3	1	1	5	5	2	5	5	2	5	3	6	5	3	5	5	5	4	4	3	0	4	2	3	4
32	12	2	2	3	12	0	1	2	2	2	1	3	2	2	2	3	2	1	1	0	3	0	0	0	3	0	3	4	2	2	2	2	2	2	3	2	2	2	5	2	2	2	2	1	2	3	2	1	0
41	12	2	1	4	12	3	2	2	2	2	2	3	7	1	2	3	2	2	2	1	2	0	0	1	2	0	2	3	6	5	4	6	6	5	3	5	4	4	3	6	6	5	4	2	0	4	4	4	4
38	8	1	0	3	12	4	1	1	1	2	3	3	7	2	1	3	2	2	2	1	3	3	3	3	2	3	3	5	6	5	3	5	5	6	4	3	5	6	5	5	6	6	0	2	1	1	2	1	3
53	14	3	2	2	12	3	2	1	2	2	2	3	7	1	2	1	1	2	2	3	3	3	3	3	3	0	3	5	5	4	4	3	2	2	3	2	4	6	6	5	5	4	2	2	1	2	4	3	4
27	14	1	0	6	12	1	2	2	1	2	2	1	0	2	2	3	3	3	3	0	2	0	0	2	3	3	3	4	4	2	5	3	5	3	3	4	3	4	3	5	3	5	3	2	4	3	3	4	3
47	12	3	2	98	12	0	2	2	2	2	1	1	0	2	2	2	0	0	0	2	0	2	2	1	1	2	1	6	6	6	5	4	4	6	6	6	6	6	6	5	5	6	0	0	0	0	1	3	0
41	16	2	2	5	33	1	2	2	2	2	1	1	0	2	2	2	1	0	0	2	1	3	2	2	3	2	3	5	6	1	1	1	1	6	6	5	1	6	6	1	2	6	2	2	0	2	0	2	1
43	9	1	0	4	18	1	2	2	1	2	2	3	2	2	2	3	1	1	1	3	0	3	2	1	3	2	3	5	5	4	6	4	2	4	5	6	5	4	5	2	5	4	3	3	2	3	3	3	3
34	12	2	1	4	295	2	2	2	2	2	1	1	0	2	2	3	2	2	1	3	3	3	3	3	2	3	3	6	6	4	4	2	1	5	4	2	4	5	4	1	5	4	2	1	3	3	3	3	3
34	8	2	1	3	60	0	2	2	2	2	1	1	0	2	2	2	0	0	1	2	1	2	2	2	0	3	0	5	6	4	5	4	6	1	6	5	4	5	6	5	6	6	0	0	0	1	1	0	0
30	12	2	0	5	42	0	2	2	2	2	1	1	0	2	2	1	1	1	0	3	0	3	2	2	1	3	2	6	6	1	6	4	3	4	6	4	3	5	6	4	6	4	1	2	2	2	1	1	2
44	6	2	2	5	107	4	2	2	1	2	1	3	7	2	2	2	1	1	0	2	1	2	2	2	1	2	1	2	2	1	1	2	1	4	4	4	2	3	2	1	3	6	4	2	0	3	3	3	3
33	12	2	0	53	203	2	2	2	2	2	3	3	7	2	2	1	1	1	1	3	1	2	1	1	1	1	2	5	6	4	5	4	6	6	5	3	5	3	4	2	4	5	1	2	3	1	3	2	2
39	7	3	0	43	285	2	2	2	2	2	1	1	0	2	2	0	2	1	0	1	1	0	2	0	3	1	1	2	6	1	4	6	1	4	3	5	3	4	2	4	6	5	3	2	3	3	4	2	0
38	12	2	1	50	307	0	2	2	2	2	2	1	0	2	2	0	0	0	0	0	0	0	0	0	0	0	0	6	6	6	6	6	5	6	6	2	2	2	6	4	6	6	0	0	0	0	0	0	0
41	6	2	3	8	360	0	2	2	2	2	1	1	0	2	2	2	0	0	1	1	2	3	3	2	0	3	3	5	6	4	5	3	6	5	4	5	4	3	4	6	4	4	1	2	0	1	1	1	2
40	8	2	1	8	83	5	2	1	2	2	2	3	1	2	2	0	0	0	0	2	1	3	0	0	1	2	1	4	6	2	4	1	1	1	1	4	4	4	4	4	4	4	1	2	1	2	1	1	0
52	8	2	3	7	48	1	2	2	2	2	1	3	2	2	2	2	0	1	0	3	2	0	0	0	1	0	3	5	6	4	5	6	6	6	5	6	2	5	6	6	6	5	2	1	0	1	1	1	1
42	8	1	0	60	250	0	1	2	2	3	3	3	7	2	2	2	1	1	0	2	0	2	1	3	1	3	1	3	6	5	1	2	6	5	6	5	3	6	5	2	4	5	1	1	1	2	1	2	1
40	12	3	1	2	120	0	2	2	1	1	3	3	3	2	2	3	2	1	2	3	2	1	2	2	0	3	1	4	6	4	1	1	4	4	4	4	5	5	6	2	4	5	2	2	3	2	2	2	1
52	6	2	2	2	38	1	2	2	2	2	1	1	0	2	2	2	1	1	1	2	1	2	3	2	3	2	1	5	6	5	5	6	6	5	1	1	1	6	6	4	1	2	2	2	0	2	2	1	0
38	8	3	0	3	46	3	2	2	2	2	1	3	4	2	2	2	1	0	1	2	0	2	0	0	0	1	0	6	6	5	6	6	6	6	6	6	6	6	6	6	6	6	0	0	0	0	0	0	0
33	6	2	2	5	240	0	2	2	2	2	1	1	0	2	2	2	1	0	1	3	2	2	2	2	0	3	2	6	3	6	2	6	3	6	3	6	3	5	3	6	3	6	0	1	1	0	0	1	1
50	18	1	1	3	120	0	2	2	2	1	1	3	7	2	2	3	1	1	1	1	0	2	2	1	2	1	1	6	6	5	5	5	4	6	5	6	6	1	6	6	6	6	2	2	2	2	2	1	1
36	6	2	1	3	120	0	1	1	2	2	2	3	7	2	2	0	2	1	2	2	3	3	2	3	3	3	3	2	4	1	2	2	1	1	1	4	1	3	4	1	5	3	4	4	2	4	3	3	4
53	12	2	2	72	120	0	2	2	2	2	3	3	2	2	1	2	1	1	1	2	1	0	2	2	1	2	0	6	6	6	5	5	4	4	5	4	5	5	6	3	4	6	2	1	1	1	1	0	1
56	11	2	3	5	22	1	1	1	1	1	1	1	0	2	2	3	1	1	1	3	0	3	1	0	1	2	1	5	5	5	5	4	5	4	5	5	4	5	4	3	5	6	3	1	2	3	4	1	2
50	6	2	1	8	60	1	2	2	2	2	2	3	7	2	2	2	1	0	0	2	0	2	2	0	0	2	0	6	6	6	6	6	6	6	6	6	6	6	6	6	6	6	0	1	2	0	1	0	1
36	18	2	0	60	238	0	1	2	2	2	2	3	7	2	2	1	2	2	1	0	1	2	3	0	3	2	3	5	6	1	1	1	5	5	5	5	6	1	6	1	4	5	3	2	1	2	3	2	1
28	7	2	0	5	129	2	2	2	2	2	2	3	2	2	2	3	1	0	0	1	1	3	2	3	1	0	3	5	6	6	4	2	3	4	5	4	5	2	2	1	5	6	3	2	3	3	2	2	2
34	8	1	0	84	300	0	2	2	2	1	2	1	0	2	2	0	1	1	2	1	3	0	1	2	1	2	1	5	5	4	6	3	6	4	5	6	6	4	5	4	5	6	1	0	0	2	1	2	4
33	8	1	0	24	197	0	2	2	2	2	2	3	7	2	2	3	2	1	3	3	2	3	3	2	3	3	3	2	1	1	1	1	1	5	3	1	1	1	2	1	1	6	4	4	4	4	4	3	4
45	12	2	2	21	203	0	2	2	2	1	1	1	0	2	2	1	1	1	1	0	1	2	0	0	1	1	1	5	5	5	5	5	2	5	6	5	6	4	6	5	5	6	1	1	0	2	1	1	0
30	12	2	1	13	211	0	2	2	2	2	2	1	0	2	2	2	1	1	1	1	3	2	1	2	1	3	3	5	6	4	2	5	5	5	5	6	6	6	6	4	4	6	1	1	1	1	2	0	1
54	8	2	2	67	60	0	2	2	2	2	1	1	0	2	2	3	1	1	1	3	1	3	3	3	1	2	1	5	6	5	4	5	5	5	4	4	5	5	5	5	4	4	3	3	1	4	1	1	4
54	12	2	2	14	120	0	2	2	1	2	1	1	0	2	2	3	0	0	0	2	0	1	0	0	1	0	0	6	6	6	6	5	2	6	6	2	6	6	6	6	6	6	2	2	2	2	0	0	0
49	6	2	0	112	78	5	2	2	2	2	1	1	0	2	2	2	1	1	1	1	1	0	2	2	1	3	1	6	6	4	6	6	6	3	5	4	4	4	6	5	5	6	2	2	2	2	3	3	1
42	12	3	1	130	275	1	2	2	2	2	1	3	1	2	2	2	1	0	1	2	1	2	1	1	0	2	0	5	6	4	4	6	5	4	4	2	5	2	6	2	3	4	3	1	2	3	2	2	3
37	12	2	2	20	207	0	2	2	1	2	1	1	0	2	2	3	1	1	1	3	0	2	2	2	0	1	1	2	5	2	5	4	4	4	4	4	3	3	3	1	1	2	3	2	1	1	3	2	2
49	8	2	0	60	192	2	2	2	2	1	1	1	0	2	2	2	1	1	1	1	1	1	2	2	1	3	1	6	6	4	6	6	1	4	5	4	4	4	6	5	5	6	2	2	2	2	3	3	1
33	12	1	0	84	215	0	2	2	2	2	2	1	0	2	2	2	1	1	1	2	1	2	2	2	1	2	1	6	6	6	6	2	6	6	6	6	6	5	6	4	6	6	1	1	1	1	1	1	0
48	6	2	0	3	21	1	2	2	2	2	1	3	2	1	2	1	1	1	1	2	1	2	1	3	1	3	1	4	6	2	4	6	6	5	5	4	4	4	5	4	3	5	2	3	0	3	3	2	3
46	12	2	1	50	273	0	2	2	2	2	2	3	2	2	2	2	1	1	1	2	1	1	2	1	1	3	3	4	6	4	4	2	4	2	2	3	2	2	5	1	5	5	2	2	2	2	2	1	2
25	8	2	2	25	199	0	2	2	1	2	2	3	4	2	2	3	2	2	3	3	3	2	3	2	2	2	2	5	4	1	3	3	1	3	1	1	3	1	1	1	1	1	3	2	0	3	2	1	2
36	14	2	0	73	120	0	1	2	2	2	3	3	7	2	2	3	3	1	2	3	2	0	2	3	1	2	2	5	6	6	4	4	1	3	2	4	2	1	6	1	1	2	4	4	4	4	3	4	4
26	10	1	0	52	247	1	2	2	1	2	3	2	1	2	2	3	1	1	0	3	2	3	3	3	1	3	1	5	6	1	1	1	1	4	5	4	4	4	6	1	4	6	4	4	4	4	4	4	4
40	8	2	1	2	58	2	2	2	2	2	1	1	0	2	2	2	1	1	0	2	0	2	2	2	0	2	0	4	4	5	3	5	3	5	4	4	2	4	5	4	4	5	2	2	2	1	1	1	2
42	12	2	1	67	242	2	2	2	2	2	2	1	0	2	2	2	1	2	1	0	3	0	2	3	1	1	1	5	6	2	5	4	6	5	4	3	5	4	6	6	6	4	4	3	0	0	4	2	3
34	7	3	0	60	29	1	2	2	2	1	2	3	3	1	2	3	3	2	1	3	1	0	1	2	2	0	3	5	4	2	2	5	1	6	2	2	1	5	6	5	4	5	3	2	0	4	4	3	3
46	16	2	1	84	37	1	2	2	2	1	3	3	7	1	2	2	2	2	0	3	1	1	2	1	1	1	1	5	5	4	2	4	1	2	5	4	5	2	2	2	3	3	1	0	3	3	2	2	0
42	8	2	1	71	66	1	2	2	2	2	1	3	3	1	2	1	1	2	2	3	3	3	2	3	1	3	1	5	5	5	4	5	5	5	5	5	6	5	5	4	4	5	2	2	2	1	1	2	2
40	12	3	1	100	107	2	2	2	2	2	3	3	7	1	2	2	1	1	1	3	1	2	2	2	2	2	2	4	5	3	4	2	4	4	2	2	2	2	5	4	4	5	0	0	0	2	3	1	1
39	12	2	2	87	212	0	1	2	2	2	2	3	7	1	2	3	1	1	1	1	1	1	2	2	0	2	1	4	5	2	6	4	1	4	5	1	4	3	4	3	2	4	3	3	3	2	2	2	2
40	10	1	0	120	6	4	2	2	1	2	3	3	7	2	2	2	1	2	1	3	1	3	3	0	1	3	1	5	4	2	2	1	5	2	2	5	4	5	4	2	4	5	3	2	1	3	3	3	4
43	6	2	3	7	15	2	2	2	2	2	1	3	7	1	2	2	1	1	1	1	2	2	2	1	2	1	3	5	5	5	5	5	5	4	5	5	4	5	5	5	6	5	1	2	3	3	2	1	1
51	18	2	2	7	12	8	2	2	2	2	1	3	7	1	2	2	1	1	1	3	1	3	3	0	1	2	2	4	5	5	2	2	5	4	2	1	4	4	4	2	5	6	1	3	3	1	2	2	1
38	12	3	1	125	24	5	2	2	1	1	3	3	4	1	2	3	1	1	1	3	0	2	1	1	2	1	2	2	2	4	1	2	4	4	3	4	4	1	5	2	2	4	3	3	4	4	4	4	4
63	8	2	1	170	100	0	2	2	2	1	2	3	2	2	2	2	1	1	1	2	0	2	2	1	0	2	1	5	6	5	2	1	4	5	6	4	6	6	6	5	6	5	1	2	0	3	3	4	2
58	8	2	2	4	18	4	2	2	1	1	2	3	7	1	2	3	2	3	3	3	3	3	3	3	1	2	2	5	4	2	2	2	2	2	1	1	1	2	1	1	4	5	3	3	3	3	2	2	2
45	12	3	0	98	120	0	2	2	2	2	4	3	7	1	2	2	1	1	1	1	1	1	0	0	0	0	0	5	6	6	4	2	6	6	5	5	6	4	6	4	5	6	0	3	2	2	3	1	0
42	6	3	2	40	37	7	2	2	1	2	3	3	3	1	2	0	1	2	1	2	2	1	1	2	3	3	3	5	6	5	6	4	5	4	5	2	3	4	6	4	6	5	0	0	2	1	1	0	0
46	12	3	0	58	31	4	1	2	2	2	1	3	2	1	2	3	1	1	1	2	1	2	1	2	1	2	1	5	5	5	2	2	4	5	5	5	5	5	5	5	5	5	2	1	1	1	2	2	2
36	12	2	1	3	207	2	2	2	2	2	1	3	2	1	2	2	1	1	2	3	1	1	2	0	3	1	3	4	3	2	5	4	6	2	4	5	2	1	6	4	6	6	0	0	0	1	0	0	0
39	12	2	1	114	9	1	2	2	1	2	1	3	2	1	2	3	1	1	1	3	1	2	1	1	1	1	3	4	5	5	4	2	1	3	4	3	4	5	4	2	4	5	4	4	4	4	0	4	4
29	12	2	1	6	12	0	2	2	2	2	3	3	7	1	2	1	2	2	1	2	1	1	1	2	2	1	3	6	4	6	6	4	6	6	4	5	6	5	6	4	4	6	2	2	1	3	2	2	2
38	12	1	0	61	28	0	1	2	1	2	3	3	7	1	2	2	1	0	1	1	3	2	2	0	1	0	1	5	6	5	4	5	5	4	5	5	5	4	5	4	4	3	0	0	2	1	3	2	1
47	8	2	1	83	69	5	1	2	1	2	3	3	2	1	2	2	1	1	1	2	0	2	2	2	1	2	1	4	3	5	5	1	2	3	3	4	4	3	3	4	4	4	3	2	3	2	3	3	3
39	12	2	1	9	75	3	1	2	2	2	1	3	7	1	2	3	1	1	1	3	1	3	2	2	2	2	1	4	6	4	4	2	5	6	5	5	6	6	6	4	5	6	1	2	1	2	3	1	1
41	12	3	1	83	7	1	2	2	1	2	3	3	2	2	2	2	1	0	1	3	1	2	2	1	1	2	0	6	6	6	5	5	6	6	6	5	6	4	6	6	6	6	0	0	0	0	0	0	0
51	10	2	1	140	121	0	1	2	2	2	1	3	2	2	2	2	1	1	1	2	0	2	2	2	1	2	1	6	6	5	6	6	5	6	6	6	6	6	6	6	6	6	0	0	2	1	2	3	0
43	7	1	0	53	262	0	2	2	2	2	1	3	7	1	2	2	1	1	2	2	1	2	2	2	1	3	2	4	4	1	5	3	2	6	4	5	6	5	6	6	6	6	2	0	0	1	2	1	1
39	7	2	1	96	286	2	2	2	1	2	3	3	7	1	2	1	0	2	2	0	3	3	3	2	3	3	2	3	2	4	5	3	2	1	4	5	3	5	5	4	3	2	4	4	4	2	4	4	3
51	6	2	3	96	198	1	2	2	1	2	3	3	7	1	2	3	1	1	3	2	1	1	2	2	1	2	1	4	4	1	5	2	1	6	4	4	5	6	6	6	6	6	2	0	0	2	3	2	3
48	7	2	2	6	14	2	2	2	2	2	1	3	2	1	2	2	0	0	1	0	2	0	0	0	0	1	1	5	5	6	2	3	1	2	5	5	4	4	6	1	6	4	2	3	4	4	1	0	2
32	6	1	0	94	15	6	1	2	2	2	2	3	7	1	2	3	1	2	0	2	1	2	2	3	2	2	2	5	1	4	6	3	5	2	4	6	4	5	3	5	4	3	3	4	3	1	3	0	1
42	8	1	0	8	36	1	2	2	2	2	1	3	2	1	2	2	1	1	1	2	1	2	2	2	1	2	1	4	6	5	4	4	6	6	4	6	6	6	4	2	6	4	0	0	1	1	0	2	0
35	12	2	0	36	306	1	1	2	1	1	2	3	7	1	2	3	1	0	0	3	0	3	2	1	2	3	2	4	5	5	3	2	1	1	3	1	4	1	1	4	4	2	4	2	4	4	2	2	3
41	12	2	1	34	265	0	2	2	1	2	4	3	7	1	2	2	1	1	1	2	1	2	2	0	3	2	1	5	6	5	4	1	6	5	4	5	5	4	5	4	5	5	0	1	3	2	2	3	2
42	6	2	2	8	38	4	2	2	2	2	1	3	7	1	2	2	1	1	1	2	1	1	2	2	2	2	1	5	4	4	2	3	4	4	4	4	4	4	4	4	4	4	2	2	1	2	2	3	3
43	12	3	1	5	41	8	2	2	2	2	1	3	7	1	2	2	1	1	1	2	1	2	1	1	2	2	1	5	6	5	5	5	4	5	5	2	5	5	6	3	5	5	1	1	1	1	1	1	1
27	8	1	0	32	146	2	1	2	2	1	3	3	7	1	2	3	2	0	2	3	1	3	1	2	3	2	3	4	5	3	2	1	6	2	3	2	5	6	4	4	3	5	2	3	3	3	3	3	2
43	8	2	2	84	383	0	1	2	2	2	2	2	2	1	2	2	1	1	1	1	1	1	1	0	2	2	1	4	5	3	3	2	4	4	2	2	2	2	5	4	4	5	1	1	1	2	1	2	2
40	8	1	0	23	11	2	2	2	1	2	2	3	7	1	2	1	1	1	1	3	0	2	2	1	1	2	2	4	4	4	2	4	4	2	4	3	4	4	4	5	4	3	2	3	3	2	2	2	3
45	10	2	2	32	267	0	1	2	2	2	2	3	7	1	2	3	2	3	2	3	1	3	1	1	1	1	3	5	4	4	4	1	4	6	4	4	4	4	4	2	4	6	3	4	4	3	3	4	4
47	14	1	0	121	6	1	1	2	2	2	3	3	7	1	2	3	1	0	1	3	1	2	0	0	1	2	1	4	5	4	5	4	4	4	6	4	5	5	6	2	5	5	2	3	3	3	3	3	0
31	6	2	1	22	41	1	2	2	2	2	2	3	7	1	2	2	1	1	1	3	0	3	2	3	2	1	3	5	6	1	1	1	6	1	4	1	6	1	6	4	4	4	4	2	3	3	2	2	2
34	12	1	0	70	230	1	2	2	2	2	4	3	7	1	2	1	0	0	1	3	0	1	1	0	1	0	1	6	6	5	5	5	4	5	6	5	6	4	6	4	6	6	1	1	1	1	1	0	0
41	6	2	2	6	63	3	2	2	1	1	2	3	7	1	2	3	1	1	1	3	1	3	3	2	1	3	1	4	6	4	3	4	4	4	5	4	4	6	6	4	4	6	3	3	3	2	3	3	3
34	12	1	0	58	242	1	2	2	2	2	3	3	7	1	2	2	2	1	1	3	1	3	3	2	2	2	1	4	3	5	1	2	6	5	5	4	2	2	2	1	6	6	2	3	2	3	4	3	4
39	12	1	0	78	231	0	1	2	1	2	2	3	7	2	2	2	1	1	1	3	1	3	3	2	1	3	1	5	5	4	5	6	4	5	4	4	6	4	6	4	4	5	1	1	1	3	1	1	2
52	8	2	2	114	99	2	2	2	2	2	1	2	1	1	2	2	1	1	1	2	1	0	0	1	1	0	1	6	6	5	5	5	6	6	6	5	6	6	6	5	6	6	0	1	1	1	1	0	0
32	8	2	0	36	180	1	1	2	1	2	2	3	2	1	2	3	1	1	2	2	2	2	2	1	1	2	1	5	4	4	5	5	4	4	5	4	4	3	3	3	4	3	2	2	2	1	2	2	2
27	7	1	0	6	39	4	2	2	2	2	2	3	3	1	2	2	1	1	1	2	2	2	2	0	1	2	1	4	6	4	4	4	6	4	4	4	6	4	4	4	4	4	1	1	1	2	2	1	2
50	7	2	2	60	90	4	2	2	2	2	1	3	2	1	2	3	1	1	1	3	1	2	2	2	1	3	3	1	4	4	6	2	3	1	4	6	4	6	6	4	2	6	1	0	1	1	0	1	1
37	7	1	0	43	273	2	1	2	2	2	4	3	2	1	2	1	2	1	1	2	1	2	2	2	1	2	2	5	6	5	5	5	4	5	6	5	6	4	6	4	6	6	1	1	1	1	1	0	0
30	12	3	1	3	360	0	2	2	2	2	2	1	0	2	2	3	2	2	1	3	1	3	2	2	3	1	3	5	6	3	3	4	1	2	3	2	2	3	4	1	3	5	4	4	4	4	3	3	4
32	12	2	0	53	246	0	2	2	2	2	1	1	0	2	2	2	1	0	1	2	1	0	1	0	1	2	0	5	6	6	4	1	6	6	4	6	1	1	6	6	6	4	1	1	1	1	0	0	1
36	12	1	0	100	49	2	2	2	2	2	2	3	2	2	2	2	2	1	2	1	1	1	1	2	2	1	1	4	4	5	4	3	5	3	4	4	4	3	4	5	3	3	1	1	1	2	3	2	1
40	16	2	0	29	83	0	2	2	1	2	2	3	2	1	2	1	2	1	2	2	2	1	2	1	2	2	2	5	3	4	3	4	5	3	2	3	3	2	3	1	1	3	2	1	3	2	3	4	3
50	6	3	2	213	7	2	1	2	2	2	1	3	3	1	2	2	1	1	0	1	1	2	2	2	1	3	0	5	6	4	4	6	3	5	4	2	1	3	6	5	6	2	2	2	2	2	1	1	1
43	16	2	0	5	40	1	1	2	1	1	1	3	2	1	2	3	3	3	3	3	2	3	3	3	2	3	3	6	2	4	3	2	2	2	4	2	2	2	5	5	5	5	2	2	2	2	3	3	2
36	6	1	0	111	19	0	2	2	2	2	1	3	7	2	2	3	3	0	0	3	0	3	0	0	1	2	0	2	5	2	2	2	2	5	6	2	2	6	2	2	6	6	3	3	0	4	4	4	4
48	12	2	1	140	21	2	1	2	1	2	1	1	0	1	2	0	0	0	0	0	0	0	0	0	3	2	1	5	6	6	6	5	6	5	5	6	4	6	6	6	4	6	0	0	1	0	0	0	0
29	10	3	0	60	90	0	2	2	2	2	2	3	7	1	2	0	3	3	0	2	0	0	0	2	1	2	1	4	4	2	3	5	4	3	4	3	6	3	3	4	3	5	1	2	2	2	2	4	3
27	8	1	0	57	31	0	2	2	2	2	2	3	7	1	2	1	1	1	0	1	1	0	0	1	1	2	1	3	6	4	4	6	5	5	5	6	6	5	6	5	1	1	1	1	3	2	2	2	3
50	6	2	1	250	59	0	1	1	2	1	3	3	7	1	2	3	1	2	3	3	0	3	0	3	0	2	1	5	1	1	2	6	1	6	1	1	1	2	1	2	6	1	4	0	4	2	2	3	4
60	12	2	3	119	20	5	1	2	2	1	2	3	2	1	2	1	2	1	2	2	2	1	2	1	2	2	2	5	3	4	3	3	4	5	2	3	3	2	3	1	1	3	1	1	1	1	1	0	0
46	6	2	1	65	257	14	1	2	1	2	4	3	7	1	2	2	0	2	1	2	2	2	2	1	1	1	1	5	5	5	4	2	1	5	5	5	1	5	5	2	2	6	1	1	1	2	3	3	3
41	12	2	0	40	260	3	1	2	2	2	4	3	7	1	2	2	1	1	1	2	1	2	2	2	1	2	1	5	5	5	6	5	4	5	6	6	6	6	6	5	6	6	1	1	1	2	1	1	1
43	12	3	0	24	67	2	1	1	1	1	3	3	7	1	1	2	3	2	2	1	2	2	1	1	2	1	2	4	5	1	2	2	5	4	3	2	4	5	5	2	5	5	1	1	2	2	3	1	1
33	12	2	2	25	272	1	1	2	2	2	1	3	7	1	2	2	1	1	1	2	1	2	2	2	1	2	1	4	5	6	5	4	5	5	5	4	5	4	4	4	4	6	1	2	1	2	1	1	1
37	12	1	0	34	38	3	1	2	1	2	3	3	7	1	2	3	1	1	1	3	1	3	2	2	1	2	1	4	2	3	2	2	1	3	4	3	3	3	3	2	5	6	3	3	3	4	4	1	3
42	6	3	1	123	82	0	1	2	2	2	2	3	7	1	2	3	2	1	1	1	2	0	3	1	1	0	1	4	3	1	3	2	1	2	2	2	1	2	2	2	2	1	2	1	4	3	2	4	4
42	12	3	0	6	14	2	2	2	1	1	2	3	7	1	2	2	1	1	1	2	2	2	0	2	2	2	2	5	6	6	4	2	6	6	5	6	5	4	6	4	6	6	2	1	1	2	3	2	2
32	8	2	1	36	180	1	2	2	2	2	2	3	4	2	2	2	2	0	0	0	2	0	3	2	1	1	0	4	5	2	6	5	5	6	2	4	3	4	2	1	4	6	3	2	4	4	4	3	4
45	12	3	1	144	360	0	1	2	2	2	2	3	2	1	2	2	1	1	1	2	1	3	2	0	1	2	1	5	4	4	2	2	2	2	2	1	2	4	5	3	4	5	1	1	2	2	1	1	1
38	7	3	1	34	76	8	1	1	2	2	2	3	7	1	2	3	2	1	1	3	1	3	2	2	3	0	3	4	5	2	5	5	2	5	6	5	6	3	6	1	6	2	4	3	2	3	2	3	3
48	6	2	1	32	105	8	2	2	1	2	3	3	3	1	2	1	1	1	0	2	0	2	2	2	0	3	0	6	4	6	6	4	4	6	1	6	4	4	4	4	2	4	0	1	0	0	0	0	0
46	6	3	0	72	90	0	2	2	2	2	3	3	7	2	2	2	2	1	1	0	0	3	0	0	1	2	1	5	6	6	4	5	4	5	5	6	5	5	6	6	5	6	1	0	0	2	1	0	0
48	7	3	2	31	131	0	1	2	2	2	3	3	7	1	2	1	1	1	1	1	1	3	2	1	2	2	2	5	3	4	3	3	5	5	2	3	3	2	3	1	1	3	2	1	3	2	3	4	3
37	12	3	0	84	6	4	1	2	2	2	2	3	7	1	2	2	1	0	1	3	1	3	2	0	3	3	3	5	6	5	5	2	1	5	5	5	5	3	6	3	5	2	2	2	0	3	3	2	3
34	9	2	1	8	64	0	2	2	1	2	2	3	2	1	2	0	0	1	0	2	0	0	0	0	0	0	1	6	6	6	3	4	4	6	6	5	6	6	5	4	5	6	0	1	0	0	0	0	0
38	12	3	0	84	9	0	1	2	2	2	3	3	7	2	2	0	1	0	0	2	0	1	1	1	1	2	0	4	6	5	6	4	6	5	3	4	4	4	6	6	5	6	2	2	1	1	2	1	2
38	7	2	2	22	233	0	1	2	1	2	3	3	7	1	2	2	1	1	1	3	0	1	2	3	1	3	1	4	3	4	2	2	1	2	5	4	5	4	3	4	1	3	3	2	2	2	2	3	1
35	6	2	1	74	18	2	1	2	2	2	2	3	7	1	2	3	3	2	3	3	3	3	3	3	3	3	3	2	2	1	3	2	2	2	2	2	2	3	3	2	2	2	3	3	3	4	4	4	4
32	11	2	2	2	19	1	2	2	2	2	2	3	2	1	2	3	2	2	2	3	2	3	0	0	2	1	2	6	5	2	5	6	5	5	5	4	6	4	4	4	4	5	3	3	3	4	3	1	3
24	14	1	0	4	10	0	2	2	2	2	2	3	2	1	2	3	0	1	0	3	1	1	0	0	1	0	3	5	6	5	5	5	6	6	6	5	5	4	6	5	6	5	0	0	1	1	0	1	0
36	12	2	1	108	360	1	2	2	1	1	3	3	7	2	2	3	3	2	2	3	0	0	0	0	1	0	3	4	6	1	6	5	1	1	1	6	1	6	1	1	2	2	0	2	4	4	4	4	4
41	6	3	1	204	180	0	1	2	1	2	1	3	2	1	2	2	1	1	0	1	1	2	2	2	0	2	1	4	6	4	4	6	2	4	6	3	4	5	6	1	3	5	4	3	4	3	1	2	2
44	7	2	0	82	216	0	1	2	2	2	1	3	2	1	2	2	1	1	0	1	1	2	2	2	0	2	1	4	5	5	5	4	4	5	5	4	5	4	6	4	5	4	2	1	1	2	1	1	2
42	8	2	1	57	12	6	2	2	2	2	1	3	7	1	2	2	1	1	0	1	1	1	0	0	1	0	2	6	6	5	5	4	6	6	5	4	6	5	6	5	6	6	0	1	1	2	2	1	0
41	8	2	2	23	275	0	2	2	2	2	2	1	0	2	2	3	1	1	1	1	2	2	1	2	1	3	3	5	6	4	2	5	5	5	5	6	6	6	6	4	4	6	2	1	1	1	2	0	1
39	7	1	0	3	12	0	2	2	2	2	1	3	3	1	2	1	2	2	2	1	2	1	1	1	2	1	3	6	6	6	6	6	6	6	6	6	6	5	6	5	6	6	1	1	1	2	3	4	3
32	8	1	0	3	12	5	2	2	2	2	3	3	7	2	2	0	2	1	3	0	3	0	0	0	2	0	1	5	5	1	1	1	4	1	6	6	5	1	1	1	1	5	3	3	4	4	4	3	4
26	8	3	2	3	12	0	2	2	2	2	1	3	1	1	2	0	3	3	3	0	1	2	2	2	3	2	3	6	6	3	6	6	6	6	6	5	6	6	6	6	6	6	1	1	2	1	1	1	0
29	7	1	0	4	12	0	2	2	2	2	2	1	0	2	2	3	1	0	1	3	1	3	3	2	1	2	1	4	4	2	4	4	2	4	6	4	4	4	4	2	2	4	3	3	3	4	3	3	4
41	8	2	2	3	12	1	2	2	2	2	1	3	7	1	2	1	1	1	1	1	1	1	2	2	2	2	2	6	5	6	5	6	1	5	2	3	6	3	5	4	5	3	0	1	0	0	1	3	0
30	6	2	0	5	12	3	2	2	2	2	1	3	4	2	2	3	1	0	1	0	3	3	1	3	0	2	2	6	6	4	4	5	4	3	5	4	4	5	5	4	5	4	2	2	1	2	2	1	3
53	6	2	3	6	12	1	2	2	2	1	1	1	0	2	2	3	1	0	0	3	0	3	2	2	1	3	3	4	4	2	4	4	2	4	6	4	4	4	4	2	2	4	3	3	4	4	3	3	4
32	6	1	0	4	12	11	2	2	2	2	2	3	7	1	2	0	1	1	3	1	2	2	1	0	0	2	0	6	5	3	3	2	5	2	3	5	6	4	5	4	4	6	0	1	0	2	1	0	3
37	6	1	0	6	12	0	2	2	2	2	1	3	7	1	2	0	1	1	0	3	2	3	0	1	3	1	0	5	5	5	6	5	4	4	5	6	5	5	5	5	5	3	0	0	0	1	1	0	3
28	6	3	0	3	12	2	2	2	2	2	1	3	3	2	2	2	1	0	1	2	1	1	1	3	1	2	0	6	6	6	6	5	2	1	2	3	6	4	6	4	6	4	4	4	4	2	2	3	3
28	6	2	1	6	12	1	2	2	1	1	1	3	3	1	2	0	1	1	1	2	0	2	2	0	0	1	4	5	6	5	4	4	6	6	4	4	6	5	6	4	4	4	1	2	0	2	2	1	1
32	8	1	0	3	12	2	2	2	1	2	2	3	7	1	2	3	1	0	0	2	1	0	0	0	2	3	1	6	6	4	1	1	6	5	6	5	6	4	6	4	4	5	0	3	0	2	0	0	3
22	6	1	0	13	12	2	2	2	2	2	2	3	3	1	2	3	3	1	0	3	0	3	3	3	1	3	3	6	6	2	6	6	6	1	2	2	1	2	2	1	4	4	4	4	4	2	2	3	3
43	6	2	2	4	12	0	2	2	2	2	2	3	7	1	2	2	1	1	1	1	1	2	1	2	2	2	1	6	6	5	2	2	2	2	4	5	4	4	4	4	4	4	1	1	2	2	1	2	1
61	8	2	3	4	12	1	2	2	1	1	2	3	7	1	2	2	1	1	1	3	1	3	0	0	2	3	2	5	6	4	4	6	5	4	6	6	1	5	6	4	6	6	0	1	0	1	0	0	0
50	14	2	2	6	12	1	2	2	2	2	1	3	7	1	2	2	1	1	1	2	1	2	2	2	1	2	1	5	6	5	6	5	5	5	6	6	6	5	6	5	6	6	1	0	1	1	2	0	0
39	12	2	3	3	12	0	2	2	2	1	1	1	0	2	2	0	1	1	1	3	1	2	1	1	1	1	1	5	6	5	6	4	3	4	5	5	4	5	6	5	4	6	0	0	0	2	1	1	1
37	7	1	0	3	12	2	2	2	2	2	1	3	4	2	2	2	1	1	1	1	0	1	3	1	1	1	1	4	5	4	4	2	6	5	4	3	2	6	5	1	2	4	3	3	2	3	3	2	3
28	8	2	1	4	12	2	2	1	1	2	3	3	7	2	2	3	3	3	3	0	3	0	3	3	3	3	3	4	1	1	1	1	1	1	1	1	1	1	1	1	1	1	4	4	4	4	4	4	4
28	6	1	0	3	12	2	2	2	2	2	2	2	1	1	2	2	1	0	1	3	0	3	0	0	1	0	3	5	6	4	6	4	6	4	5	3	6	4	4	3	5	3	1	1	2	3	3	1	2
31	8	2	0	3	12	3	2	2	2	2	1	2	1	2	2	2	1	0	1	3	0	3	0	0	1	0	3	5	6	4	6	4	6	4	3	5	3	5	5	5	5	4	1	1	2	3	3	1	2
46	12	2	2	9	12	0	2	1	1	1	2	3	7	1	1	3	2	2	3	0	2	3	0	2	3	0	3	5	6	5	4	5	6	5	4	2	1	6	5	2	5	5	3	3	2	4	3	3	3
43	6	2	0	3	12	1	2	2	2	2	1	3	7	2	2	3	3	2	3	2	1	2	2	2	1	2	1	3	3	4	4	3	4	4	4	4	4	4	4	3	4	4	2	3	2	2	2	3	3
36	12	2	0	4	12	0	2	2	1	1	2	3	7	2	2	2	2	2	0	3	0	3	2	0	1	2	2	5	5	6	6	6	4	6	5	6	4	5	5	5	5	5	1	0	1	2	2	0	0
33	8	1	0	3	12	5	2	2	2	2	2	3	7	1	2	3	2	1	1	3	2	3	0	3	2	3	3	5	4	4	4	4	4	4	4	2	4	4	4	4	4	4	1	1	2	3	3	1	2
45	8	2	2	3	12	0	2	2	2	2	1	1	0	2	2	2	1	0	3	3	2	3	2	1	0	2	3	6	6	6	6	4	6	4	5	4	3	3	4	4	6	4	4	3	2	2	0	0	4
[truncated: 3 more columns]
